# Supplementary material for: Comparison of Whole Blood RNA Preservation Tubes and Novel Generation RNA Extraction Kits for Analysis of mRNA and MiRNA Profiles
Source: PLoS One. 2014 Dec 3;9(12):e113298. doi: 10.1371/journal.pone.0113298 (PMC4254602; doi:10.1371/journal.pone.0113298)
Supplement: Table S1 — Characteristics of the extracted RNA. Total amount, concentration and OD values of RNA extracted from PAXgene Tubes (A) and Tempus Tubes (B) and blood weight for LIFE probands (LIFE1– LIFE35) and LIFE-AMI probands (LIFE-AMI1– LIFE-AMI12) were measured. Before starting the RNA extraction procedure, the RNA Blood tubes were weighted. Empty PAXgene Tubes and Tempus Tubes were used as tare weight. After each RNA extraction (using the six methods described in the manuscript), RNA yield was measured using Nanodrop. Samples were excluded (–) where total RNA amount was too low likely due to inaccurate handling. Furthermore, cells in green indicate RNA yield out of the 95% distribution. These values were omitted for the analyses in Figure 2. Samples marked in yellow were used for downstream analyses including reverse transcription and qRT-PCR (see Figure S1). (XLSX) [file pone.0113298.s003.xlsx]

## Sheet: Table S1
A	QIAsymphony PAXgene Blood RNA Kit					PAXgene Blood miRNA Kit					Norgen – Preserved Blood RNA Purification Kit II
Proband #	Total RNA in µg	conc, in ng/µl	A260/280	A260/230	Weight whole blood in g	Total RNA in µg	conc, in ng/µl	A260/280	A260/230	Weight whole blood in g	Total RNA in µg	conc, in ng/µl	A260/280	A260/230	Weight whole blood in g
LIFE1	9.1	45.6	2.3	0.6	3.3	9.5	237.2	2.1	1.4	3.4	1.8	35.6	2.1	1.1	3.5
LIFE2	5.2	26.1	2.3	0.8	3.3	3.6	89.2	1.9	0.3	3.2	3.5	70.4	2.1	0.5	3.5
LIFE3	3.5	17.6	2.2	0.5	3	6	150.9	2.1	0.4	2.9	1.9	37.2	2.1	0.4	3.4
LIFE4	3.7	18.5	2.3	0.5	3.2	3.7	91.7	2	1.1	3	1.8	36.2	2	0.9	3
LIFE5	5.5	27.4	2.3	0.6	3.4	6.6	165.7	2.2	1.4	3.3	1.8	36.6	2	0.9	3.5
LIFE6	4.7	23.3	2.4	0.4	3.5	2.3	57.6	2.1	0.2	3.3	3.6	72.6	2	1.2	3.5
LIFE7	2.6	13.1	2.4	0.4	3	5.6	138.9	2.2	0.3	3.1	1.3	26	2.2	0.2	3.4
LIFE8	10.8	53.8	2.2	0.6	3.4	8	199.5	2.1	1.6	3.4	2	39.7	2.1	0.2	3.5
LIFE9	7.6	37.8	2.3	0.6	3.4	5.4	134.8	2.2	2.2	3.4	2.1	41.7	2.1	0.1	3.6
LIFE10	8.7	43.3	2.2	0.8	3.3	13.4	335.6	2.1	1.5	3.4	3.3	66.8	2.1	1.5	3.5
LIFE11	6.8	33.9	2.3	0.5	3.3	10.5	262.4	2.1	1.7	3.3	3.7	74.7	2.1	1.3	3.4
LIFE12	3.1	15.4	2.3	0.4	3.1	6.5	163.3	2.2	0.3	3.2	2	40.8	2.1	0.6	3.5
LIFE13	9.2	46.2	2.2	0.8	3.5	9.2	229.9	2.1	0.7	3.6	2.7	54.2	2.1	1.3	3.5
LIFE14	10.2	51	2	0.5	3.4	7.2	179.9	2.2	0.3	3.3	2.1	41.9	2	0.4	3.7
LIFE15	9.6	48	2.2	0.4	3.4	7.6	191.2	2.1	1.1	3.3	3.6	72	2.1	0.8	3.5
LIFE16	5.4	27	2.3	0.6	3.3	7.1	176.5	2.2	0.5	3.2	3.6	71.2	2	0.8	3.5
LIFE17	6.1	30.5	2.1	0.4	3.4	4	99.7	2.2	0.3	3.4	3.1	61.1	2.1	1.3	3.5
LIFE18	7.5	37.6	2.2	0.5	3.5	7.1	176.3	2.1	0.6	3.5	3.2	64.8	2.1	1.3	3.6
LIFE19	5.3	26.5	2.2	0.4	3.3	2.9	71.9	2.2	0.4	3.3	4.8	96.6	2.1	0.4	3.4
LIFE20	6.2	30.8	2.2	0.5	3.3	5	124.3	2.1	0.6	3.4	2.2	44.8	2.1	0.1	3.5
LIFE21	7.5	37.3	2.2	0.6	3.4	8.6	215.9	2.2	1.9	3.5	2.4	48	2.2	0.4	3.6
LIFE22	8.3	41.6	2.2	0.6	3.4	6.5	162.7	2.1	0.3	3.5	2	39.7	2	0.2	3.1
LIFE23	7	35	2.2	0.5	3.2	7.2	179.4	2.2	1.5	3.4	3.6	72.6	2	0.3	3.4
LIFE24	8.3	41.6	2.2	0.5	2.5	2.9	73.7	2.1	0.2	2.8	2.6	51.2	2.2	0.1	2.4
LIFE25	7	34.9	2.2	0.5	3.2	4.6	115.1	2.2	0.2	3.3	2.7	53.5	2.1	0.1	3.2
LIFE26	7.5	37.5	2.2	0.5	3.3	4.9	121.5	2.1	1.5	3.3	3.1	61.6	2	0.4	3.5
LIFE27	9.7	48.4	2.2	0.5	3.4	9.8	245.7	2.1	1.5	3.5	3.9	77.2	2.1	0.5	3.5
LIFE28	---	---	---	---	---	5.2	130.9	2.1	1.9	3.5	2.7	53.8	2	0.2	3.4
LIFE29	10	50.2	2.2	0.5	3.5	9.1	227.8	2.1	1.8	3.6	4.1	82.8	2	0.3	3.5
LIFE30	---	---	---	---	3.2	10.2	254.9	2.1	1.8	3.3	5.1	102.9	2.1	0.4	3.4
LIFE31	6	29.8	2.2	0.4	3.3	3.7	92.4	2.1	1.9	3.5	1.5	30.2	2.1	0.1	3.5
LIFE32	6.6	33.2	2.4	0.4	3.3	3.6	90.7	2.1	1.4	3.4	2.1	41.9	2.1	0.3	3.6
LIFE33	---	---	---	---	---	7.3	182.5	2.1	1.7	3.5	2.4	47	2.1	0.2	3.5
LIFE34	6.7	33.7	2	0.5	3.3	1.4	34	2	1.6	3.3	1.6	31.7	2	0.1	3.4
LIFE35	6	30.1	2.1	0.6	3.4	4.1	102.1	2.1	0.2	3.6	4.2	84.3	2	0.1	3.5
Mean	6.91875	34.5844	2.225	0.528125		6.29429	157.309	2.12	1.03714		2.80286	56.0943	2.07429	0.542857
SD	2.13895	10.6974	0.0950382	0.114256		2.69225	67.4708	0.0677365	0.668222		0.969076	19.5759	0.0610827	0.440779
SEM	0.378117	1.89104	0.0168005	0.0201978		0.455073	11.4046	0.0114496	0.11295		0.163804	3.30893	0.0103249	0.0745052
	Total RNA in µg	conc, in ng/µl	A260/280	A260/230	Weight whole blood in g	Total RNA in µg	conc, in ng/µl	A260/280	A260/230	Weight whole blood in g	Total RNA in µg	conc, in ng/µl	A260/280	A260/230	Weight whole blood in g
LIFE-AMI1	15.9	79.3	2	1.1	3.6	18.7	468	2.1	1.5	3.6	---	---	---	---	3.8
LIFE-AMI2	13.6	67.8	2.1	0.7	3.5	15	375.7	2.1	1	3.7	2	39.5	2.1	0.5	3.7
LIFE-AMI3	8	40	2	0.7	3.5	22.3	558.5	2.1	1.5	3.4	1.7	34.9	2.1	0.4	3.7
LIFE-AMI4	25	125.2	2.1	1.1	3.5	19.3	483	2.1	2	3.7	4	80.1	2	0.9	3.7
LIFE-AMI5	7.9	39.6	2.1	1.1	3.5	15	375.2	2.1	1.4	3.6	3.5	70.8	2	0.9	3.6
LIFE-AMI6	11.6	57.9	2.1	1	3.2	15.9	396.5	2.1	1.8	3.2	1.9	38.3	2	1.2	3.3
LIFE-AMI7	13.4	66.9	2	1	3.3	9.7	241.5	2.1	0.7	3.3	5.9	118.9	2.2	0.2	3.1
LIFE-AMI8	14.7	73.6	2.1	0.9	3.4	9.9	248.5	2.1	1.9	3.4	5.5	110.8	2.1	0.2	3.4
LIFE-AMI9	9.9	49.3	2	0.7	3.3	7	174.4	2.1	0.6	3.6	2.7	53.8	2.1	0.1	3.6
LIFE-AMI10	11.7	58.5	2	1.1	3.3	8.2	203.8	2.1	1.5	3.6	2.3	46.7	2.1	1.5	3.5
LIFE-AMI11	15.9	79.3	2.1	1	3.3	6.3	158.4	2.1	1.4	3.5	1.7	34.9	2.1	1.3	3.5
LIFE-AMI12	11.7	58.3	2.1	0.8	3.5	6.2	154.3	2.1	1.3	3.6	4.5	89.6	2.1	0.6	3.5
Mean	13.275	66.3083	2.05833	0.933333		12.7917	319.817	2.1	1.38333		3.24545	65.3	2.08182	0.709091
SD	4.56551	22.8674	0.0514929	0.166969		5.60218	140.423	4.63836e-16	0.436585		1.53842	30.8288	0.0603023	0.482607
SEM	1.31795	6.60124	0.0148647	0.0481999		1.61721	40.5366	1.33898e-16	0.126031		0.46385	9.29524	0.0181818	0.145511
B	MagMAX for Stabilized Blood Tubes RNA Isolation					MagMAX for Stabilized Blood Tubes RNA Isolation					Norgen – Preserved Blood RNA Purification Kit I
Proband #	Total RNA in µg	conc, in ng/µl	A260/280	A260/230	Weight whole blood in g	Total RNA in µg	conc, in ng/µl	A260/280	A260/230	Weight whole blood in g	Total RNA in µg	conc, in ng/µl	A260/280	A260/230	Weight whole blood in g
LIFE1	---	---	---	---	3.3	9	112.1	2.2	1.4	3.6	15.9	318.3	2.1	1.9	3.3
LIFE2	---	---	---	---	3.4	6.4	79.4	2.2	1.4	3.5	11.7	233.1	2.2	1.8	3.2
LIFE3	---	---	---	---	3.5	6.4	80.1	2.1	1.6	3.5	12.6	251.5	2.1	1.9	3.2
LIFE4	---	---	---	---	3.6	5.3	65.8	2.2	0.7	3.5	7.7	153.8	2.2	1.8	3.3
LIFE5	---	---	---	---	3.4	9.8	122.5	2.1	1.8	3.5	9.1	182.6	2.2	1.9	3.3
LIFE6	---	---	---	---	3.5	5.5	68.8	2.1	1	3.4	4.4	88.3	2.2	0.5	3.2
LIFE7	---	---	---	---	3.4	5.4	67.5	2.1	1.6	3.4	6.2	123.8	2.1	1.4	3.1
LIFE8	---	---	---	---	3.4	10	124.7	2.1	1	3.6	10.8	215.7	2.1	1.9	3.2
LIFE9	---	---	---	---	3.5	10.2	127.7	2.1	1.7	3.5	9.3	186.4	2.1	1.9	3.2
LIFE10	---	---	---	---	3.5	19.1	238.2	2.1	1.7	3.5	12.9	258.6	2.1	2	3.2
LIFE11	---	---	---	---	3.4	8.5	105.8	2.1	1.5	3.5	7.9	158.7	2.1	1.8	3.2
LIFE12	---	---	---	---	3.4	4.3	53.2	2	1	3.2	4.6	92.6	2.1	1.6	3.1
LIFE13	10.8	120.2	2.1	1.1	3.4	12.1	151.6	2.1	1.8	3.5	9.8	195.5	2.1	1.8	3.3
LIFE14	7.5	83.9	2	1.6	3.1	8.3	103.3	2.1	1.6	3.1	8.7	174.9	2.1	1.9	3.2
LIFE15	5	55.7	2	1.6	3.1	6.1	76.9	2.1	1.4	3.3	8.4	168.7	2.1	1.8	3.2
LIFE16	5.7	63.3	2	1.5	3.3	6.2	77.6	2.1	1.2	3.3	6.3	125.6	2.1	1.8	3.2
LIFE17	9.4	104.4	2	1.5	3.4	10.8	135.1	2.2	1.5	3.4	4.2	84.1	2.1	1.1	3.3
LIFE18	7.5	83.8	2.1	1.2	3.3	6.9	86.1	2.1	1.4	3.5	8.4	167.4	2.1	1.2	3.4
LIFE19	5.9	65.1	2	1.3	3.4	5.8	72.3	2.2	1.4	3.4	6.1	121.2	2.1	1.8	3.3
LIFE20	7.2	79.7	2.1	1.5	3.4	6.9	86.5	2.1	1.5	3.4	6.2	123.4	2.1	1.8	3.4
LIFE21	9.4	104.5	2	1.3	3.4	8.8	110.1	2.1	1.6	3.4	8.9	178.9	2.1	1.6	3.4
LIFE22	9.9	110.5	2.1	1.4	3.3	10.3	129.1	2.1	1.7	3.2	8.3	166.6	2.1	1.8	3.3
LIFE23	7.6	84.4	2	1.2	3.5	7.7	96.9	2.1	1.6	3.4	7.5	149.1	2.1	1.2	3.3
LIFE24	9.7	107.8	2.1	1.6	2.4	11.9	149	2.2	1.4	2.5	9	180.7	2.1	1.1	2.3
LIFE25	7	77.9	2.1	0.1	3.2	8	99.6	2.2	1.1	3.2	5.9	118.9	2.1	0.8	3.1
LIFE26	7.3	80.7	2.1	1.7	3.4	8.2	101.9	2.2	0.8	3.3	9.6	191.1	2.1	1.7	3.3
LIFE27	12.1	133.9	2.1	1.7	3.4	11.7	146	2.1	0.9	3.4	17.1	341.7	2.1	2	3.5
LIFE28	5.8	64.4	2	1.4	3.4	8.4	105.5	2.1	1.7	3.4	11	220.6	2.1	1.7	3.3
LIFE29	10	111.4	2.1	1.5	3.4	11.2	139.5	2.2	1.2	3.4	12.2	243.8	2.1	1.5	3.4
LIFE30	20.5	227.4	2.1	1.7	3.4	20.2	253	2.1	0.9	3.3	21.4	427.1	2.1	1.1	3.3
LIFE31	6.7	74.1	2.1	0.3	3.4	6.9	86.2	2.1	1	3.5	6.1	121.1	2.1	1.3	3.5
LIFE32	5.1	57	2.1	0.6	3.3	6.2	77.2	2.1	0.9	3.4	8.3	166.5	2.1	1.6	3.4
LIFE33	13.1	145.7	2.1	1	3.5	12.9	161.2	2.1	1.3	3.4	13.8	275.4	2.1	1	3.4
LIFE34	6.3	69.8	2.1	1.2	3.5	6.4	79.7	2.1	1	3.4	9.4	188.9	2.1	1.4	3.3
LIFE35	5.8	64.4	2	1	3.3	6.9	86.2	2.2	0.8	3.5	7.5	150.3	2.1	1.5	3.4
Mean	8.4913	94.3478	2.06087	1.26087		8.82	110.18	2.12571	1.31714		9.34857	186.997	2.11143	1.56857
SD	3.43735	38.147	0.0499011	0.430369		3.50376	43.8467	0.0505433	0.325834		3.68673	73.6031	0.0322803	0.370827
SEM	0.716737	7.95421	0.0104051	0.0897381		0.592244	7.41145	0.00854337	0.0550761		0.623171	12.4412	0.00545636	0.0626812
	Total RNA in µg	conc, in ng/µl	A260/280	A260/230	Weight whole blood in g	Total RNA in µg	conc, in ng/µl	A260/280	A260/230	Weight whole blood in g	Total RNA in µg	conc, in ng/µl	A260/280	A260/230	Weight whole blood in g
LIFE-AMI1	---	---	---	---	3.7	8.3	104.1	2.1	1.2	4	20.8	416.4	2.1	1.9	3.6
LIFE-AMI2	---	---	---	---	3.8	7.1	88.2	2.1	1.2	3.7	15.1	302.2	2.1	1.9	3.6
LIFE-AMI3	---	---	---	---	3.6	19.1	238.4	2.1	1.7	3.5	13.1	43.9	2	0.9	3.5
LIFE-AMI4	---	---	---	---	3.8	9.1	114.3	2.1	1.7	3.6	21.3	426.7	2.1	2.1	3.6
LIFE-AMI5	14.6	162.1	2.1	0.8	3.4	14	174.7	2.1	1.9	3.5	13.1	262.4	2.1	1.8	3.4
LIFE-AMI6	1.3	14	1.6	1.7	3.3	19.3	240.8	2.1	1.7	3.4	17.8	356.6	2.1	1.9	3.3
LIFE-AMI7	11.6	128.6	2.1	1.8	3.4	13.7	171.6	2.1	1.6	3.5	9.6	192.5	2.1	1.9	3.4
LIFE-AMI8	14.6	162	2.1	1.6	3.7	17.1	214	2.1	1.8	3.6	---	---	---	---	3.6
LIFE-AMI9	8.4	93.5	2.1	1.9	3.5	9.3	116.2	2.1	0.9	3.5	9.8	195.9	2.1	2	3.4
LIFE-AMI10	14.5	161.3	2.1	1.6	3.5	13.1	164	2.1	1	3.4	12.9	258.1	2.1	2	3.4
LIFE-AMI11	11.6	129.2	2.1	1.7	3.4	2	24.6	2.1	0.1	3.4	16.8	336.5	2.1	1.7	3.4
LIFE-AMI12	13.8	153.1	2.1	1.1	3.4	12.7	158.8	2.1	1.2	3.5	16.6	331.2	2.1	1.7	3.5
Mean	11.3	125.475	2.0375	1.525		12.0667	150.808	2.1	1.33333		15.1727	283.855	2.09091	1.8
SD	4.58039	50.9828	0.176777	0.377018		5.14911	64.3609	4.63836e-16	0.512274		3.93042	111.085	0.0301511	0.32249
SEM	1.61941	18.0252	0.0625	0.133296		1.48642	18.5794	1.33898e-16	0.147881		1.18507	33.4933	0.00909091	0.0972345
