# Supplementary material for: Comparison of Whole Blood RNA Preservation Tubes and Novel Generation RNA Extraction Kits for Analysis of mRNA and MiRNA Profiles
Source: PLoS One. 2014 Dec 3;9(12):e113298. doi: 10.1371/journal.pone.0113298 (PMC4254602; doi:10.1371/journal.pone.0113298)
Supplement: Table S2 — Specifications of reverse transcription (RT) and qRT-PCR using reagents from Qiagen and Life Technologies. Detailed information on the used volumes and dilutions is given in Figure S1 and Table S3. rct = reaction. (XLSX) [file pone.0113298.s004.xlsx]

## Sheet: Table S2
		Qiagen reagents		Life Technologies reagents
		mRNA/miRNA		mRNA	miRNA
Reverse Transcription	RNA input	10pg - 1µg		Up to 2.5µg	1-10ng
	Used RNA input	450ng		450ng	10ng
	Total volume per rct	20µl		20µl	15µl
	Maximal volume RNA	15µl		14µl	5µl
	Principle	polyadenylation of miRNA and cDNA synthesis using oligo dT- and random primers		cDNA synthesis using random primers	target-specific stem-loop RT primers
	Duration of incubation steps	65min		75min	65min
	Incubation steps	60min 37°C,		10min 25°C,	30min 16°C,
		5min 95°C		60min 42°C,	30min 42°C,
				5min 85°C	5min 85°C
qRT - PCR		mRNA	miRNA	mRNA	miRNA
	Recommended rct volume	20µl	20µl	10µl	20µl
	Recommended input cDNA	10-20ng	1-3ng	1pg - 100ng	1.33µl (=max.0.89ng)
