# Supplementary material for: Comparison of Whole Blood RNA Preservation Tubes and Novel Generation RNA Extraction Kits for Analysis of mRNA and MiRNA Profiles
Source: PLoS One. 2014 Dec 3;9(12):e113298. doi: 10.1371/journal.pone.0113298 (PMC4254602; doi:10.1371/journal.pone.0113298)
Supplement: Table S3 — Setup for RT and Real-time PCR. Overview including all reaction setup for the processing of Reverse Transcription (RT) and quantitative real-time PCR using kits from Qiagen and Life Technologies. rct = reaction. (XLSX) [file pone.0113298.s005.xlsx]

## Sheet: Table S3
	Qiagen reagents			Life Technologies reagents
RT		mRNA + miRNA			mRNA	miRNA
				100mM dNTPs	---	0.15µL
				MultiScribe Reverse Transcriptase (50U/µl)	---	1.00µL
				10x Reverse Transcriptions Buffer	---	1.50µL
				RNAse Inhibitor (20 U/µl)	---	0.19µL
	miScript RT buffer, 5x	4.00µL		5x VILO Reaction mix	4.00µL	---
	miScript Reverse Transcriptase Mix	1.00µL		10x SuperScript Enzyme Mix	2.00µL	---
	RNase-free water	2.10 – 13.87µL		Nuclease-free water	1.10 – 12.87µL	4.16µL
				5xRTprimer	---	3.00
	RNA template	1.13 – 12.90µL		RNA template	1.13 – 12.90µL	5.00µL
	total RNA [RNA/rct]	450ng		total RNA [RNA/rct]	450ng	10ng
	Total volume	20µL		Total volume	20µL	15µL
qRT-PCR		mRNA	miRNA		mRNA	miRNA
	2x QuantiTect SYBR Green PCR Master Mix	6.25µL	6.25µL	TaqMan Fast Advanced Master Mix (2x)	5.00µL	6.25µL
	10xQuantiTect Primer Assay	1.25µL	---	TaqMan Gene Expression Assay (20x)	0.50µL	---
	10x miScript Assay	---	1.25µL	TaqMan Small RNA Assay (20x)	---	1.00µL
	10x miScript Universal primer	---	1.25µL	---	---	---
	RNAse-free water	2.50µL	1.25µL	Nuclease free water	2.00µL	2.75µL
	Template DNA	2.50µL	2.50µL	Template DNA	2.50µL	2.50µL
	total cDNA [cDNA/rct]	10ng	1ng	total cDNA [cDNA/rct]	10ng	1ng
	Total volume	12.5µL	12.5µL		10µL	12.5µL
